# Supplementary material for: 5-Amino-8-hydroxyquinoline-containing Electrospun Materials Based on Poly(vinyl alcohol) and Carboxymethyl Cellulose and Their Cu2+ and Fe3+ Complexes with Diverse Biological Properties: Antibacterial, Antifungal and Anticancer
Source: Polymers (Basel). 2023 Jul 24;15(14):3140. doi: 10.3390/polym15143140 (PMC10383330; doi:10.3390/polym15143140)
Supplement: Supplementary file 1 [file polymers-15-03140-s001.zip]

Archive with 1 entries (1 files):
- polymers-2500343-supplementary.pdf
